# Supplementary material for: The infection of mycovirus down regulates Aa-milR13 to weaken the pathogenicity of the Alternaria alternata f. sp. mali
Source: Front Plant Sci. 2025 Jul 22;16:1598183. doi: 10.3389/fpls.2025.1598183 (PMC12322705; doi:10.3389/fpls.2025.1598183)
Supplement: Supplementary file 1 [file DataSheet1.zip]

Archive with 22 entries (21 files):
- Raw images Fig1-6/
- Raw images Fig1-6/Fig 1a Venn analysis among samples.tif
- Raw images Fig1-6/Fig 1b Base preference of miRNAs of different lengths.tif
- Raw images Fig1-6/Fig 1c Base preference at different positions of miRNAs.tif
- Raw images Fig1-6/Fig 2a Volcano plot showing the difference in miRNA expression between QY21-C2 and QY21.tif
- Raw images Fig1-6/Fig 2b Volcano plot showing the difference in miRNA expression between QY21-C2 and QY21-C1.tif
- Raw images Fig1-6/Fig 2c Volcano plot showing the difference in miRNA expression between QY21-C1 and QY21.tif
- Raw images Fig1-6/Fig 3a Aa-milR87(KV441478_174387).tif
- Raw images Fig1-6/Fig 3b Aa-milR13(KV441481_212713).tif
- Raw images Fig1-6/Fig 4 Precursor stem-loop structure of milRNA Aa-milR13 in Alternaria alternata f. sp. mali.tif
- Raw images Fig1-6/Fig 5a Double enzyme digestion of vector pUC19.tif
- Raw images Fig1-6/Fig 5b Amplification of upstream and downstream fragments of Aa-milR13 precursor and hygromycin resistance gene HYG.tif
- Raw images Fig1-6/Fig 5c PCR verification of Aa-milR13 precursor knockout vector.tif
- Raw images Fig1-6/Fig 5d Validation of Aa-milR13 knockout transformants.tif
- Raw images Fig1-6/Fig 5e RT-qPCR verification of Aa-milR13 expression in knockout mutant ΔQYC2-milR13.tif
- Raw images Fig1-6/Fig 6a-1 The back side of QY21-C2.tif
- Raw images Fig1-6/Fig 6a-2 The front side of QY21-C2.tif
- Raw images Fig1-6/Fig 6a-3 The back side of QY21.tif
- Raw images Fig1-6/Fig 6a-4 The front side of QY21.tif
- Raw images Fig1-6/Fig 6a-5 The back side of  ΔQYC2-milR13.tif
- Raw images Fig1-6/Fig 6a-6 The front side of  ΔQYC2-milR13.tif
- Raw images Fig1-6/Fig 6a-7 Colony diameter of 7 days.tif
