# Supplementary material for: The infection of mycovirus down regulates Aa-milR13 to weaken the pathogenicity of the Alternaria alternata f. sp. mali
Source: Front Plant Sci. 2025 Jul 22;16:1598183. doi: 10.3389/fpls.2025.1598183 (PMC12322705; doi:10.3389/fpls.2025.1598183)
Supplement: Supplementary file 2 [file DataSheet2.zip]

Archive with 21 entries (20 files):
- Raw images Fig7-10/
- Raw images Fig7-10/Fig 10a-1 Secondary structure of AaSLP.tif
- Raw images Fig7-10/Fig 10a-2 Tertiary structure of AaSLP.tif
- Raw images Fig7-10/Fig 10b-1 Secondary structure of DUF431.tif
- Raw images Fig7-10/Fig 10b-2 Tertiary structure of DUF431.tif
- Raw images Fig7-10/Fig 10c-1 Secondary structure of NrtB.tif
- Raw images Fig7-10/Fig 10c-2 Tertiary structure of NrtB.tif
- Raw images Fig7-10/Fig 7a-1 The leaf lesion area of QY21-C2.tif
- Raw images Fig7-10/Fig 7a-2 The leaf lesion area of PDA.tif
- Raw images Fig7-10/Fig 7a-3 The leaf lesion area of ΔQYC2-milR13.tif
- Raw images Fig7-10/Fig 7a-4 The leaf lesion area of QY21.tif
- Raw images Fig7-10/Fig 7a-5 Pathogenicity assay on crabapple (Malus sp.) leaves.tif
- Raw images Fig7-10/Fig 7b-1 The apple lesion area of QY21-C2.tif
- Raw images Fig7-10/Fig 7b-2 The apple lesion area of PDA.tif
- Raw images Fig7-10/Fig 7b-3 The apple lesion area of ΔQYC2-milR13.tif
- Raw images Fig7-10/Fig 7b-4 The apple lesion area of QY21.tif
- Raw images Fig7-10/Fig 7b-5 Pathogenicity assay on apple (Malus domestica) fruits.tif
- Raw images Fig7-10/Fig 8a Relative expression of AaSLP.tif
- Raw images Fig7-10/Fig 8b Relative expression of DUF431.tif
- Raw images Fig7-10/Fig 8c Relative expression of NrtB.tif
- Raw images Fig7-10/Fig 9 Matching mode between Aa-milR13 from Alternaria alternata f. sp. mali and its target gene.tif
