# Supplementary material for: The infection of mycovirus down regulates Aa-milR13 to weaken the pathogenicity of the Alternaria alternata f. sp. mali
Source: Front Plant Sci. 2025 Jul 22;16:1598183. doi: 10.3389/fpls.2025.1598183 (PMC12322705; doi:10.3389/fpls.2025.1598183)
Supplement: Supplementary file 3 [file DataSheet3.zip]

Archive with 16 entries (15 files):
- New Raw Images Fig1-6/
- New Raw Images Fig1-6/New Fig.1 (A) Venn analysis among samples.tif
- New Raw Images Fig1-6/New Fig.1 (B) Base preference of miRNAs of different lengths.tif
- New Raw Images Fig1-6/New Fig.1 (C) Base preference at different positions of miRNAs.tif
- New Raw Images Fig1-6/New Fig.2 (A) Volcano plot showing the difference in miRNA expression between QY21-C2 and QY21.tif
- New Raw Images Fig1-6/New Fig.2 (B) Volcano plot showing the difference in miRNA expression between QY21-C2 and QY21-C1.tif
- New Raw Images Fig1-6/New Fig.2 (C) Volcano plot showing the difference in miRNA expression between QY21-C1 and QY21.tif
- New Raw Images Fig1-6/New Fig.3 (A) Aa-milR87(KV441478_174387).tif
- New Raw Images Fig1-6/New Fig.3 (B) Aa-milR13(KV441481_212713).tif
- New Raw Images Fig1-6/New Fig.4 Precursor stem-loop structure of milRNA Aa-milR13 in Alternaria alternata f. sp. mali.tif
- New Raw Images Fig1-6/New Fig.5 Amplification of Aa-milR13 precursors in Alternaria alternata f. sp. mali strains by RT-PCR.tif
- New Raw Images Fig1-6/New Fig.6 (A) Double enzyme digestion of vector pUC19.tif
- New Raw Images Fig1-6/New Fig.6 (B) Amplification of upstream and downstream fragments of Aa-milR13 precursor and hygromycin resistance gene HYG.tif
- New Raw Images Fig1-6/New Fig.6 (C) PCR verification of Aa-milR13 precursor knockout vector.tif
- New Raw Images Fig1-6/New Fig.6 (D) Validation of Aa-milR13 knockout transformants.tif
- New Raw Images Fig1-6/New Fig.6 (E) RT-qPCR verification of Aa-milR13 expression in knockout mutant ΔQYC2-milR13.tif
