# Supplementary material for: The infection of mycovirus down regulates Aa-milR13 to weaken the pathogenicity of the Alternaria alternata f. sp. mali
Source: Front Plant Sci. 2025 Jul 22;16:1598183. doi: 10.3389/fpls.2025.1598183 (PMC12322705; doi:10.3389/fpls.2025.1598183)
Supplement: Supplementary file 4 [file DataSheet4.zip]

Archive with 6 entries (5 files):
- New Raw Images Fig7/
- New Raw Images Fig7/New Fig.7 (A) Double enzyme digestion of vector pSilent-1.tif
- New Raw Images Fig7/New Fig.7 (B) PCR amplification of Aa-milR13 overexpression fragments.tif
- New Raw Images Fig7/New Fig.7 (C) Colony PCR verification of the Aa-milR13 overexpression vector.tif
- New Raw Images Fig7/New Fig.7 (D) PCR Verification of overexpression fragments in Aa-milR13 overexpression strains.tif
- New Raw Images Fig7/New Fig.7 (E) RT-qPCR verification of Aa-milR13 overexpression strain OE-milR13.tif
