# Supplementary material for: The infection of mycovirus down regulates Aa-milR13 to weaken the pathogenicity of the Alternaria alternata f. sp. mali
Source: Front Plant Sci. 2025 Jul 22;16:1598183. doi: 10.3389/fpls.2025.1598183 (PMC12322705; doi:10.3389/fpls.2025.1598183)
Supplement: Supplementary file 5 [file DataSheet5.zip]

Archive with 10 entries (9 files):
- New Raw Images Fig8/
- New Raw Images Fig8/New Fig.8 (A)-1 QY21-C2 Back.tif
- New Raw Images Fig8/New Fig.8 (A)-2 QY21-C2 Front.tif
- New Raw Images Fig8/New Fig.8 (A)-3 ΔQYC2-milR13 Back.tif
- New Raw Images Fig8/New Fig.8 (A)-4 ΔQYC2-milR13 Front.tif
- New Raw Images Fig8/New Fig.8 (A)-5 OE-milR13 Back.tif
- New Raw Images Fig8/New Fig.8 (A)-6 OE-milR13 Front.tif
- New Raw Images Fig8/New Fig.8 (A)-7 QY21 Back.tif
- New Raw Images Fig8/New Fig.8 (A)-8 QY21 Front.tif
- New Raw Images Fig8/New Fig.8 (B) Colony diameter.tif
