# Supplementary material for: The infection of mycovirus down regulates Aa-milR13 to weaken the pathogenicity of the Alternaria alternata f. sp. mali
Source: Front Plant Sci. 2025 Jul 22;16:1598183. doi: 10.3389/fpls.2025.1598183 (PMC12322705; doi:10.3389/fpls.2025.1598183)
Supplement: Supplementary file 6 [file DataSheet6.zip]

Archive with 6 entries (5 files):
- New Raw Images Fig9/
- New Raw Images Fig9/New Fig.9 (A)-1 QY21-C2 leaf.tif
- New Raw Images Fig9/New Fig.9 (A)-2 ΔQYC2-milR13 leaf.tif
- New Raw Images Fig9/New Fig.9 (A)-3 OE-milR13 leaf.tif
- New Raw Images Fig9/New Fig.9 (A)-4 QY21 leaf.tif
- New Raw Images Fig9/New Fig.9 (B) The corresponding box plot represents the lesion area (cm2) for each treatment on leaves.tif
