# Supplementary material for: The infection of mycovirus down regulates Aa-milR13 to weaken the pathogenicity of the Alternaria alternata f. sp. mali
Source: Front Plant Sci. 2025 Jul 22;16:1598183. doi: 10.3389/fpls.2025.1598183 (PMC12322705; doi:10.3389/fpls.2025.1598183)
Supplement: Supplementary file 7 [file DataSheet7.zip]

Archive with 20 entries (19 files):
- New Raw Images Fig10-13/
- New Raw Images Fig10-13/New Fig.10 (A)-1 QY21-C2 Apple Fruit Skin.tif
- New Raw Images Fig10-13/New Fig.10 (A)-2 QY21-C2 Apple Fruit Flesh.tif
- New Raw Images Fig10-13/New Fig.10 (A)-3 ΔQYC2-milR13 Apple Fruit Skin.tif
- New Raw Images Fig10-13/New Fig.10 (A)-4 ΔQYC2-milR13 Apple Fruit Flesh.tif
- New Raw Images Fig10-13/New Fig.10 (A)-5 OE-milR13 Apple Fruit Skin.tif
- New Raw Images Fig10-13/New Fig.10 (A)-6 OE-milR13 Apple Fruit Flesh.tif
- New Raw Images Fig10-13/New Fig.10 (A)-7 QY21 Apple Fruit Skin.tif
- New Raw Images Fig10-13/New Fig.10 (A)-8 QY21 Apple Fruit Flesh.tif
- New Raw Images Fig10-13/New Fig.10 (B) The corresponding box plot represents the lesion area (cm2) for each treatment in apples.tif
- New Raw Images Fig10-13/New Fig.11 (A) RT-qPCR of AaSLP.tif
- New Raw Images Fig10-13/New Fig.11 (B) RT-qPCR of DUF431.tif
- New Raw Images Fig10-13/New Fig.11 (C) RT-qPCR of NrtB.tif
- New Raw Images Fig10-13/New Fig.12 Matching mode between Aa-milR13 from Alternaria alternata f. sp. mali and its target gene.tif
- New Raw Images Fig10-13/New Fig.13 (A)-1 Secondary structure of AaSLP.tif
- New Raw Images Fig10-13/New Fig.13 (A)-2 Secondary structure of DUF431.tif
- New Raw Images Fig10-13/New Fig.13 (A)-3 Secondary structure of NrtB.tif
- New Raw Images Fig10-13/New Fig.13 (B)-1 Tertiary structure of AaSLP.tif
- New Raw Images Fig10-13/New Fig.13 (B)-2 Tertiary structure of DUF431.tif
- New Raw Images Fig10-13/New Fig.13 (B)-3 Tertiary structure of NrtB.tif
