# Supplementary material for: The infection of mycovirus down regulates Aa-milR13 to weaken the pathogenicity of the Alternaria alternata f. sp. mali
Source: Front Plant Sci. 2025 Jul 22;16:1598183. doi: 10.3389/fpls.2025.1598183 (PMC12322705; doi:10.3389/fpls.2025.1598183)
Supplement: Supplementary file 8 [file Table1.xlsx]

## Sheet: Sheet1
accession	study	bioproject_accession	biosample_accession	library_ID
SRR32859928	SRP573117	PRJNA1242015	SAMN47576401	L2EGH1201478_L2EGH1201478--VFQY2_1
SRR32859927	SRP573117	PRJNA1242015	SAMN47576402	L2EGH1201479--VFQY2_2
SRR32859926	SRP573117	PRJNA1242015	SAMN47576403	L2EGH1201480--VFQY2_3
SRR32859925	SRP573117	PRJNA1242015	SAMN47576404	L2EGH1201481--QY2_1
SRR32859924	SRP573117	PRJNA1242015	SAMN47576405	L2EGH1201482_L2EGH1201482--QY2_2
SRR32859923	SRP573117	PRJNA1242015	SAMN47576406	L2EGH1201483--QY2_3
SRR32859922	SRP573117	PRJNA1242015	SAMN47576407	L4EGH1201485--Q_A_2
SRR32859921	SRP573117	PRJNA1242015	SAMN47576408	L5EGH1201485--Q_A_2
SRR32859920	SRP573117	PRJNA1242015	SAMN47576409	L6EGH1201485--Q_A_2
