# Supplementary material for: The infection of mycovirus down regulates Aa-milR13 to weaken the pathogenicity of the Alternaria alternata f. sp. mali
Source: Front Plant Sci. 2025 Jul 22;16:1598183. doi: 10.3389/fpls.2025.1598183 (PMC12322705; doi:10.3389/fpls.2025.1598183)
Supplement: Supplementary file 9 [file Table2.xlsx]

## Sheet: Sheet1
Fig.3a Aa-milR87-relative expression	QY21-C2	QY21-C1	QY21
	1.055	0.497	0.517
	0.935	0.508	0.511
	1.014	0.512	0.536
Fig.3b Aa-milR13-relative expression	QY21-C2	QY21-C1	QY21
	0.981	0.239	0.185
	1.002	0.238	0.245
	1.018	0.255	0.184
Fig.5e Validation of mutant by RT-qPCR	QY21-C2	ΔQYC2-milR13
	1.107	0.003
	0.93	0.002
	0.96	0.001
	1.012
Fig.6b colony diameter（cm）		QY21-C2				QY21				ΔQYC2-milR13
	1d	0.5	0.5	0.5	0.5	0.5	0.5	0.5	0.5	0.5	0.5	0.5	0.5
	2d	2.6	2.7	2.1	2.5	1.4	1.4	1.3	1.5	2	2.1	2	1.9
	3d	3.7	3.8	3.3	3.6	2	2	1.9	2	3.1	3.2	3.1	3
	4d	4.9	4.9	4.5	4.5	2.4	2.7	2.5	2.4	4	4.2	4	4
	5d	5.9	5.7	5.5	5.5	3	3.5	3	2.8	4.7	5.1	4.8	4.7
	6d	6.9	6.8	6.2	6.2	3.4	4	3.4	3.4	5.5	6	5.8	5.8
	7d	7.9	7.9	7.6	7.6	3.9	5.2	4.9	4.2	6.5	7.1	6.6	6.5
Fig.7a Lesion areas on begonia leaves（mm2）	QY21-C2	PDA	ΔQYC2-milR13	QY21
	38.465	0.785	7.065	0.85
	28.26	0.785	7.065	3.14
	28.26	0.785	12.56	3.14
Fig.7b-Lesion areas in apple fruits（cm2）	QY21-C2	PDA	ΔQYC2-milR13	QY21
	0.785398	0.03785	0.56745	0.502655
	0.502655	0.03785	0.384845	0.125664
	0.502655	0.03785	0.237583	0.125664
	0.331831		0.237583	0.159043
	0.384845		0.384845	0.125664
	0.19635		0.502655	0.0962113
	1.41139		0.384845	0.384845
	0.282743		0.331831	0.502655
	0.574146		0.801185	0.0829577
	0.554177			0.141863
	0.56745			0.0962113
	0.785398			0.141863
	0.817128			0.0962113
	0.785398			0.110447
	1.03869			0.19635
				0.110447
				0.125664
Fig.8a-AaSLP-relative expression	QY21-C2	ΔQYC2-milR13	QY21
	1.379	2.831	2.675
	0.961	2.917	2.508
	0.755	2.417	2.187
Fig.8b-DUF431-relative expression	QY21-C2	ΔQYC2-milR13	QY21
	0.916	1.625	2.432
	0.945	1.537	2.468
	0.975	1.395	2.729
	1.186		2.556
Fig.8c NrtB-relative expression	QY21-C2	ΔQYC2-milR13	QY21
	0.818	1.725	2.675
	1.165	1.61	2.508
	1.05	1.512	2.187
