# Supplementary material for: The infection of mycovirus down regulates Aa-milR13 to weaken the pathogenicity of the Alternaria alternata f. sp. mali
Source: Front Plant Sci. 2025 Jul 22;16:1598183. doi: 10.3389/fpls.2025.1598183 (PMC12322705; doi:10.3389/fpls.2025.1598183)
Supplement: Supplementary file 10 [file Table3.xlsx]

## Sheet: Fig 3
Fig.3(A) Aa-milR87-relative expression	QY21-C2	QY21-C1	QY21
	1.055	0.497	0.517
	0.935	0.508	0.511
	1.014	0.512	0.536
Fig.3(B) Aa-milR13-relative expression	QY21-C2	QY21-C1	QY21
	0.981	0.239	0.185
	1.002	0.238	0.245
	1.018	0.255	0.184

## Sheet: Fig 6
Fig.6 (E) RT-qPCR verification of Aa-milR13 overexpression strain ΔQYC2-milR13	QY21-C2	ΔQYC2-milR13	QY21
	1.107	0.003	0.175
	0.93	0.002	0.207
	0.96	0.001	0.241
	1.012

## Sheet: Fig 7
Fig.7 (E) RT-qPCR verification of Aa-milR13 overexpression strain OE-milR13	QY21-C2	OE-milR13	QY21
	1.216	3.903	0.157
	1.085	3.168	0.251
	0.758	3.626	0.198

## Sheet: Fig 8
Fig.8 (B) Effects of Aa-milR13 on colony phenotype and hyphal growth of Alternaria alternata f. sp. mali strains. Colony diameter（cm2）	Date	Colony Name
		QY21-C2			ΔQYC2-milR13			OE-milR13			QY21
	1d	0.5	0.5	0.5	0.5	0.5	0.5	0.5	0.5	0.5	0.5	0.5	0.5
	2d	2.6	2.7	2.5	2.7	2.5	2.4	2.9	2.8	2.9	1.8	1.7	1.7
	3d	3.7	3.7	3.8	3.5	3.4	3.5	3.9	4	4	2.4	2.5	2.6
	4d	4.5	4.6	4.5	4.1	4.2	4.3	4.9	5	5	2.9	3	3
	5d	5.7	5.8	5.7	4.9	5	5.2	6.2	6.1	6	3.5	3.6	3.6
	6d	6.6	6.7	6.5	5.8	6	6.2	7	6.9	6.9	3.8	4.2	3.7
	7d	7.7	7.7	7.6	6.9	6.6	7	7.9	8	8.1	4.9	5.2	5

## Sheet: Fig 9
Fig.9 (B) Effects of Aa-milR13 on the pathogenicity of Alternaria alternata f. sp. mali strain (detached crabapple leaves) - lesion area (14 days) (cm2)	QY21-C2	ΔQYC2-milR13	OE-milR13	QY21
	0.765	0.118	1.754	0.013
	0.626	0.109	1.802	0.014
	0.594	0.173	1.703	0.092
	0.701	0.119	1.916	0.045
	0.683	0.124	2.001	0.069

## Sheet: Fig 10
Fig.10 (B) Effects of Aa-milR13 on the pathogenicity of Alternaria alternata f. sp. mali strain (detached apple fruits) - lesion area (14 days) (cm2)	QY21-C2	ΔQYC2-milR13	OE-milR13	QY21
	1.76715	1.13097	4.52389	0.390539
	1.32735	0.489527	4.30929	0.275565
	1.20033	0.636173	3.13617	0.242743
	1.95034	0.282743	3.80133	0.138664
	2.14369	0.785398	4.30929	0.125664

## Sheet: Fig 11
Fig.11 (A) AaSLP-relative expression	QY21-C2	ΔQYC2-milR13	OE-milR13	QY21
	1.379	2.831	0.423	2.675
	0.961	2.937	0.562	2.508
	0.755	2.417	0.541	2.187
Fig.11 (B) DUF431-relative expression	QY21-C2	ΔQYC2-milR13	OE-milR13	QY21
	0.916	1.625	0.325	2.432
	0.945	1.537	0.237	2.468
	0.975	1.395	0.412	2.729
	1.186			2.556
Fig.11 (C) NrtB-relative expression	QY21-C2	ΔQYC2-milR13	OE-milR13	QY21
	0.818	1.725	0.202	2.675
	1.165	1.61	0.356	2.508
	1.05	1.512	0.378	2.187
